# Supplementary material for: An archaeobotanical and stable isotope approach to changing agricultural practices in the NW Mediterranean region around 4000 BC
Source: Holocene. 2023 Dec 4;34(2):239–54. doi: 10.1177/09596836231211848 (PMC10799764; doi:10.1177/09596836231211848)
Supplement: sj-csv-6-hol-10.1177_09596836231211848 – Supplemental material for An archaeobotanical and stable isotope approach to changing agricultural practices in the NW Mediterranean region around 4000 BC [file sj-csv-6-hol-10.1177_09596836231211848.csv]

Name	Unmodelled (BC/AD)			Modelled (BC/AD)			Indices
Amodel 88.7
Aoverall 93.1"
	from	to	%	from	to	%	Acomb	A	L	P	C
Sequence
Boundary Start 1				-3997	-3811	95.449.974					97.9
Sequence 1
R_Date ETH-106983	-3961	-3799	95.449.973	-3965	-3816	95.449.973		85.8			98.9
Boundary End 1				-3959	-3822	95.449.974					99.1
Boundary Start 2				-3948	-3817	95.449.974					99.3
Sequence 2
R_Date ETH-106985	-3949	-3715	95.449.974	-3943	-3814	95.449.974		101.1			99.3
Boundary End 2				-3940	-3809	95.449.974					99.3
Boundary Start 3				-3936	-3802	95.449.974					98.7
Sequence 3
R_Date ETH-96173	-3967	-3799	95.449.973	-3936	-3796	95.449.974		101.9			97.8
Boundary End 3				-3941	-3771	95.449.974					96
