# Supplementary material for: An archaeobotanical and stable isotope approach to changing agricultural practices in the NW Mediterranean region around 4000 BC
Source: Holocene. 2023 Dec 4;34(2):239–54. doi: 10.1177/09596836231211848 (PMC10799764; doi:10.1177/09596836231211848)
Supplement: sj-xlsx-1-hol-10.1177_09596836231211848 – Supplemental material for An archaeobotanical and stable isotope approach to changing agricultural practices in the NW Mediterranean region around 4000 BC [file sj-xlsx-1-hol-10.1177_09596836231211848.xlsx]

## Sheet: SupplementaryMaterial1
Date			4500-4000 BC	4500-4000 BC	4500-4000 BC	4500-4000 BC	4000-3500 BC	4500-4000 BC	4500-4000 BC	4500-4000 BC	4500-4000 BC	4500-4000 BC	4500-4000 BC	4000-3500 BC	4000-3500 BC	Neol3_3	4000-3500 BC	Chass	Chass	Chass	4000-3500 BC	4000-3500 BC	4000-3500 BC
Site code			AU_04 Auvelles	C_TOLL	C_TOLL	C_TOLL	C_FRE FRE	POU_N2_93 Pou Nou 2	CSADURNI CS	CSADURNI CS	CSADURNI CS	CSADURNI CS	CSADURNI CS	Le Boulou	CDP18 CDP	LMB LMB	S_GENIS SGT	6352 ISB	6352 ISB	6352 ISB	6352 ISB	6352 ISB	6352 ISB
Befundtyp			pits	layer	layer	layer	layer	pits	hearth/fumier	hearth/fumier	layer	hearth/fumier	hearth/fumier	pits	pits, hearth	layer	pits	well	well	pits	well	pits	pits
Sediment volume							123		18	27.5	778	2053.75	324	335.45				547.1	60.6	44	84.2	121	20
Context			AU_site	C_TOLL_C3	C_TOLL_C4	C_TOLL_C5	FRE_II	POU_03	Estr_XIII	Estr_XIV	C_11a4	C_11a1	C_10	BOU_site	CDP_site	LMB_14	S_Genis_Site	Str_250	Str_990	Structure_267	Str_994	Str_449	Str_1010
Sample			AU_site	TOLL_C3_C3bc	TOLL_C4	TOLL_C5_5b	FRE_IIsup_a_b	POU_03	CS_XIII	CS_XIV	CS_11a4	CS_11a1	CS_10	BOU_site	CDP_site	LMB_14	S_Genis_Site	ISB_250	ISB_990	ISB13_208_St267_Pr2	ISB_994	ISB_449	ISB_1010
	Type of remain	Preservation
Hordeum vulgare var. nudum	seed/fruit	charred	87	14		30		36	17		48	208	14	8				4				23
Hordeum vulgare var. nudum	rachis segment	charred	461
cf. Hordeum vulgare var. nudum	seed/fruit	impression															1
Hordeum distichon/vulgare	seed/fruit	charred	43	2			11	1	1		2	25	13			3	2	54	51	1	10	2
Hordeum distichon/vulgare	awn frag.	mineralized							100
Hordeum distichon/vulgare	rachis segment	charred										1	1					28	267		32
Triticum cf. aestivum s.l.	rachis segment	charred																1	6		7
Triticum aestivum s.l./durum/turgidum	seed/fruit	charred	21	1	1	4	26	707		46	61	183	37	3		2	7	52	13		10	92
Triticum aestivum s.l./durum/turgidum	rachis segment	charred																54	96		24	1
Triticum cf. aestivum s.l./durum/turgidum	seed/fruit	charred	1	1	1		4					6			1		1	8			1
Triticum cf. aestivum s.l./durum/turgidum	seed/fruit	impression															1
Triticum cf. durum/turgidum	rachis segment	charred	748														4	65	175		38	1
Triticum cf. durum/turgidum	rachis segment	impression															3
Triticum aest. s.l./dur./turg./dicoccum	seed/fruit	impression															1
Triticum dicoccum	seed/fruit	charred					17	1			4	18	8			1		1				9
Triticum dicoccum	glume base	charred										1						6	24		4
Triticum cf. dicoccum	seed/fruit	charred					1				5	16	1			1	1	3				13
Triticum cf. dicoccum	glume base	charred										1			1						7
Triticum monococcum	seed/fruit	charred					41					24	34	6		1		1			8
Triticum monococcum	glume base	charred					25					6	14		5			1	22		64	3
Triticum cf. monococcum	seed/fruit	charred					3					3					1	2			2	32
Triticum cf. monococcum	glume base	charred										1						1
cf. Triticum monococcum	seed/fruit	impression															1
Triticum monococcum, 2-grained	seed/fruit	charred					3					1	2
Triticum cf. timopheevii	seed/fruit	charred					15					3	1						21
Triticum cf. timopheevii	glume base	charred					20														2
Triticum monococcum/dicoccum	seed/fruit	charred					6				13	6	2						1
Triticum monococcum/dicoccum	glume base	charred									1							1	1
Triticum cf. monococcum/dicoccum	seed/fruit	impression															1
Triticum spec.	seed/fruit	charred	4	1		6	10	9		13	28	94	40			8		64	2		5	1
Triticum spec.	glume base	charred					1
Triticum spec.	spickelet	impression															1
Triticum spec.	ear basis	charred																			2
Triticum spec.	awn frag.	charred																			3
Triticum spec.	chaff indet.	charred											3					9	5		13
Triticum spec.	rachis segment	impression															1
Cerealia indet.	seed/fruit	charred	144	11		19	434	1575	45	15	316	1261	83	5	4	6	39	540	5		140	44	32
Cerealia indet.	ear basis	charred	14					1										1	5
Cerealia indet.	ear basis	impression															1
Cerealia indet.	embryo	charred	25
Cerealia indet.	awn frag.	charred										1						24			2
Cerealia indet.	chaff indet.	charred					1											20	112		129
Cerealia indet.	rachis segment	charred	6					25										1				322
Cerealia indet.	Stem frag.	charred																2
Cerealia indet.	Straw node	charred																22	10	1
Lens culinaris	seed/fruit	charred											1					3
Pisum sativum	seed/fruit	charred		5		12	1				1	2	1								1
cf. Pisum sativum	seed/fruit	charred	3	1	1						2	1				1		1
Vicia cf. faba	seed/fruit	charred					1				1	1							1
Linum usitatissimum	seed/fruit	charred								1	1	5										4
Linum usitatissimum	capsule frag.	charred																	2
Papaver somniferum	seed/fruit	charred	1				3	1			4	5
Papaver somniferum	seed/fruit	mineralized										2
