# Supplementary material for: An archaeobotanical and stable isotope approach to changing agricultural practices in the NW Mediterranean region around 4000 BC
Source: Holocene. 2023 Dec 4;34(2):239–54. doi: 10.1177/09596836231211848 (PMC10799764; doi:10.1177/09596836231211848)
Supplement: sj-xlsx-3-hol-10.1177_09596836231211848 – Supplemental material for An archaeobotanical and stable isotope approach to changing agricultural practices in the NW Mediterranean region around 4000 BC [file sj-xlsx-3-hol-10.1177_09596836231211848.xlsx]

## Sheet: StableIsotopes
AgriCh_Code	Site	Sample_Code	Chrono_Phase	Cultural_Phase	Layer	Sample	Specie	C14	Δ13C	δ15N	δ13C	Length	Width	Height	W/L
AGRI_C_0090	Auvelles	AU04_UN88_UE886_N24	Middle Neolithic	Postcardial	886	cereal	Hordeum vulgare var. nudum	x	18.2773	8.61018	-24.3326	4.596	3.359	2.244	0.730853
AGRI_C_0093	Can Sadurní	11CS_E9_Ih_10b	Middle Neolithic	Postcardial	10b	cereal	Triticum dicoccum	x	17.2026	2.40107	-23.3017	5.913	3.532	3.035	0.597328
AGRI_C_0095	Can Sadurní	13CS_E9_IIf_11	Middle Neolithic	Postcardial	11	cereal	Hordeum vulgare var. nudum	x	18.1912	4.02663	-24.2501	5.599	3.701	2.446	0.661011
AGRI_C_0099	Can Sadurní	07CS_H10_If_10	Middle Neolithic	Postcardial	10	cereal	Triticum aestivum/durum		17.9585	4.59738	-24.027	3.141	2.552	1.872	0.81248
AGRI_C_0172	Can Sadurní	12CS_E6_IIe_11	MiddleNeolithic	Postcardial	c.11	cereal	Hordeum vulgare var. nudum		13.9842	9.8547	-20.7747
AGRI_C_0173	Can Sadurní	12CS_E6_IIe_11	MiddleNeolithic	Postcardial	c.11	cereal	Hordeum vulgare var. nudum		15.8708	8.03362	-22.7315
AGRI_C_0174	Can Sadurní	12CS_E6_IIe_11	MiddleNeolithic	Postcardial	c.11	cereal	Hordeum vulgare var. nudum		16.7226	3.33748	-23.6176
AGRI_C_0175	Can Sadurní	12CS_E6_IIe_11	MiddleNeolithic	Postcardial	c.11	cereal	Hordeum vulgare var. nudum		17.0668	-	-23.976
AGRI_C_0177	Can Sadurní	12CS_E6_IIe_11	MiddleNeolithic	Postcardial	c.11	cereal	Hordeum vulgare var. nudum		16.3251	4.79866	-23.2039
AGRI_C_0178	Can Sadurní	12CS_E6_IIe_11	MiddleNeolithic	Postcardial	c.11	cereal	Hordeum vulgare var. nudum		16.8076	5.66756	-23.7061
AGRI_C_0179	Can Sadurní	12CS_E6_IIe_11	MiddleNeolithic	Postcardial	c.11	cereal	Triticum aestivum/durum/turgidum		14.9566	4.79866	-21.7824
AGRI_C_0180	Can Sadurní	12CS_E6_IIe_11	MiddleNeolithic	Postcardial	c.11	cereal	Triticum aestivum/durum/turgidum		16.7354	5.46293	-23.6309	4.401	2.785	2.292	0.632811
AGRI_C_0181	Can Sadurní	12CS_E6_IIe_11	MiddleNeolithic	Postcardial	c.11	cereal	Triticum aestivum/durum/turgidum		16.3782	5.81049	-23.2592	4.561	3.289	2.862	0.721114
AGRI_C_0182	Can Sadurní	12CS_E6_IIe_11	MiddleNeolithic	Postcardial	c.11	cereal	Triticum aestivum/durum/turgidum		16.4325	5.27373	-23.3156	3.791	2.987	2.712	0.787919
AGRI_C_0183	Can Sadurní	12CS_E6_IIe_11	MiddleNeolithic	Postcardial	c.11	cereal	Triticum aestivum/durum/turgidum		14.9726	4.94468	-21.799
AGRI_C_0184	Can Sadurní	12CS_E6_IIe_11	MiddleNeolithic	Postcardial	c.11	cereal	Triticum aestivum/durum/turgidum		16.1879	7.57707	-23.0612	4.07	2.987	2.101	0.733907
AGRI_C_0185	Can Sadurní	12CS_E6_IIe_11	MiddleNeolithic	Postcardial	c.11	cereal	Triticum aestivum/durum/turgidum		16.3931	4.60535	-23.2747	4.046	2.943	2.921	0.727385
AGRI_C_0186	Can Sadurní	12CS_E6_IIe_11	MiddleNeolithic	Postcardial	c.11	cereal	Triticum aestivum/durum/turgidum		16.321	4.17306	-23.1997	3.996	2.516	2.299	0.62963
AGRI_C_0187	Can Sadurní	12CS_E6_IIe_11	MiddleNeolithic	Postcardial	c.11	cereal	Triticum aestivum/durum/turgidum		16.3935	5.56749	-23.275	3.973	2.715	2.698	0.683363
AGRI_C_0188	Can Sadurní	12CS_E6_IIe_11	MiddleNeolithic	Postcardial	c.11	cereal	Triticum aestivum/durum/turgidum		14.3959	5.32243	-21.2011
AGRI_C_0189	Can Sadurní	13CS_E9_IIf_11	MiddleNeolithic	Postcardial	c.11	cereal	Hordeum vulgare var. nudum		16.2407	9.38116	-23.1161	4.393	2.921	2.303	0.664921
AGRI_C_0190	Can Sadurní	13CS_E9_IIf_11	MiddleNeolithic	Postcardial	c.11	cereal	Hordeum vulgare var. nudum		15.2583	7.34977	-22.0954	4.062	2.24	1.755	0.551452
AGRI_C_0191	Can Sadurní	13CS_E9_IIf_11	MiddleNeolithic	Postcardial	c.11	cereal	Hordeum vulgare var. nudum		14.3713	8.82825	-21.1756	4.559	2.557	1.457	0.560869
AGRI_C_0192	Can Sadurní	13CS_E9_IIf_11	MiddleNeolithic	Postcardial	c.11	cereal	Hordeum vulgare var. nudum		17.2368	6.93559	-24.1531	3.27	3.884	2.436	1.18777
AGRI_C_0193	Can Sadurní	13CS_E9_IIf_11	MiddleNeolithic	Postcardial	c.11	cereal	Hordeum vulgare var. nudum		16.8779	6.04344	-23.7793	4.743	3.202	2.292	0.6751
AGRI_C_0194	Can Sadurní	13CS_E9_IIf_11	MiddleNeolithic	Postcardial	c.11	cereal	Hordeum vulgare var. nudum		16.3279	5.70116	-23.2068	4.39	3.186	2.402	0.72574
AGRI_C_0195	Can Sadurní	13CS_E9_IIf_11	MiddleNeolithic	Postcardial	c.11	cereal	Hordeum vulgare var. nudum		16.9943	6.61053	-23.9005	4.175	2.956	2.222	0.708024
AGRI_C_0196	Can Sadurní	13CS_E9_IIf_11	MiddleNeolithic	Postcardial	c.11	cereal	Hordeum vulgare var. nudum		16.6402	4.61256	-23.5317
AGRI_C_0197	Can Sadurní	13CS_E9_IIf_11	MiddleNeolithic	Postcardial	c.11	cereal	Hordeum vulgare var. nudum		18.4971	7.35281	-25.4682	4.326	3.62	2.752	0.836801
AGRI_C_0198	Can Sadurní	13CS_E9_IIf_11	MiddleNeolithic	Postcardial	c.11	cereal	Hordeum vulgare var. nudum		16.2897	10.5974	-23.1671
AGRI_C_0199	Can Sadurní	13CS_E9_IIf_11	MiddleNeolithic	Postcardial	c.11	cereal	Triticum aestivum/durum/turgidum		16.4777	4.45256	-23.3626	4.113	2.891	2.34	0.702893
AGRI_C_0200	Can Sadurní	13CS_E9_IIf_11	MiddleNeolithic	Postcardial	c.11	cereal	Triticum aestivum/durum/turgidum		15.7272	5.05711	-22.5824	4.223	3.086	2.211	0.73076
AGRI_C_0201	Can Sadurní	13CS_E9_IIf_11	MiddleNeolithic	Postcardial	c.11	cereal	Triticum aestivum/durum/turgidum		15.0698	4.85965	-21.8999
AGRI_C_0202	Can Sadurní	13CS_E9_IIf_11	MiddleNeolithic	Postcardial	c.11	cereal	Triticum aestivum/durum/turgidum		16.1907	-0.34238	-23.0642	4.023	2.259	2.373	0.561521
AGRI_C_0203	Can Sadurní	13CS_E9_IIf_11	MiddleNeolithic	Postcardial	c.11	cereal	Triticum aestivum/durum/turgidum		15.8684	5.91686	-22.729	4.703	2.961	2.347	0.629598
AGRI_C_0204	Can Sadurní	13CS_E9_IIf_11	MiddleNeolithic	Postcardial	c.11	cereal	Triticum aestivum/durum/turgidum		15.6164	9.14825	-22.4673
AGRI_C_0205	Can Sadurní	13CS_E9_IIf_11	MiddleNeolithic	Postcardial	c.11	cereal	Triticum aestivum/durum/turgidum		15.7213	5.53711	-22.5762	4.43	3.164	3.038	0.714221
AGRI_C_0206	Can Sadurní	13CS_E9_IIf_11	MiddleNeolithic	Postcardial	c.11	cereal	Triticum aestivum/durum/turgidum		14.4008	4.17914	-21.2062
AGRI_C_0207	Can Sadurní	13CS_E9_IIf_11	MiddleNeolithic	Postcardial	c.11	cereal	Triticum aestivum/durum/turgidum		16.2642	5.22319	-23.1406	4.139	2.844	2.354	0.687122
AGRI_C_0208	Can Sadurní	13CS_E9_IIf_11	MiddleNeolithic	Postcardial	c.11	cereal	Triticum aestivum/durum/turgidum		15.1445	4.54268	-21.9773	4.213	2.855	2.303	0.677664
AGRI_C_0372	Le Boulou	06_12_FS1447_US3013	MiddleNeolithic	Chassey	3013	cereal	Hordeum vulgare var. Nudum	x	16.6856	5.99204	-23.4659	3.223	1.934	1.387	0.600062
AGRI_C_0373	Le Boulou	04_05_29_FS1493_US2619	MiddleNeolithic	Chassey	2619	cereal	Triticum monococcum	x	17.6373	5.39713	-24.4574	3.269	1.809	2.212	0.55338
AGRI_C_0512	Can Sadurní	209_Estr_XIV_C2	MiddleNeolithic	Postcardial	Estr. XIV	cereal	Triticum aestivum/durum/turgidum		16.5875	6.4439	-22.518	3.217	2.422	2.043	0.752875
AGRI_C_0513	Can Sadurní	209_Estr_XIV_C2	MiddleNeolithic	Postcardial	Estr. XIV	cereal	Triticum aestivum/durum/turgidum		16.3251	5.85549	-22.2656	2.909	2.479	1.935	0.852183
AGRI_C_0514	Can Sadurní	209_Estr_XIV_C2	MiddleNeolithic	Postcardial	Estr. XIV	cereal	Triticum aestivum/durum/turgidum		16.2458	7.96081	-22.1893	3.356	2.422	2.016	0.721692
AGRI_C_0515	Can Sadurní	209_Estr_XIV_C2	MiddleNeolithic	Postcardial	Estr. XIV	cereal	Triticum aestivum/durum/turgidum		16.2226	5.5543	-22.1669
AGRI_C_0516	Can Sadurní	209_Estr_XIV_C2	MiddleNeolithic	Postcardial	Estr. XIV	cereal	Triticum aestivum/durum/turgidum		15.5356	7.49107	-21.5054	2.774	1.696	1.447	0.611391
AGRI_C_0517	Can Sadurní	209_Estr_XIV_C2	MiddleNeolithic	Postcardial	Estr. XIV	cereal	Triticum aestivum/durum/turgidum		16.8363	5.64606	-22.7571	2.706	2.305	2.061	0.851811
AGRI_C_0518	Can Sadurní	209_Estr_XIV_C2	MiddleNeolithic	Postcardial	Estr. XIV	cereal	Triticum aestivum/durum/turgidum		16.1549	5.99212	-22.1018
AGRI_C_0519	Can Sadurní	210_Estr_XIV_C3	MiddleNeolithic	Postcardial	Estr. XIV	cereal	Triticum aestivum/durum/turgidum		15.936	4.18301	-21.8911	3.365	2.371	1.889	0.704606
AGRI_C_0534	Les Bagnoles	ISB15_623_St994_Pr43_1	MiddleNeolithic	La Roberte	St994	cereal	Triticum monococcum		16.7861	7.72943	-22.7886	3.752	1.784	1.955	0.47548
AGRI_C_0535	Les Bagnoles	ISB15_623_St994_Pr43_1	MiddleNeolithic	La Roberte	St994	cereal	Triticum monococcum		16.549	8.8893	-22.5607	4.52	1.888	2.212	0.417699
AGRI_C_0536	Les Bagnoles	ISB15_623_St994_Pr43_1	MiddleNeolithic	La Roberte	St994	cereal	Triticum monococcum		17.8609	5.97716	-23.8205	3.577	2.125	1.362	0.594073
AGRI_C_0537	Les Bagnoles	ISB15_622_St994_Pr42_2	MiddleNeolithic	La Roberte	St994	cereal	Triticum aestivum/durum/turgidum		17.4133	9.9644	-23.3911	3.77	2.312	1.677	0.613263
AGRI_C_0538	Les Bagnoles	ISB15_622_St994_Pr42_2	MiddleNeolithic	La Roberte	St994	cereal	Triticum aestivum/durum/turgidum		18.9454	12.691	-24.8595	3.039	1.504	1.929	0.4949
AGRI_C_0539	Les Bagnoles	ISB15_621_St994_Pr41_2	MiddleNeolithic	La Roberte	St994	cereal	Triticum aestivum/durum/turgidum		17.5479	5.37479	-23.5203	3.267	2.189	2.014	0.670034
AGRI_C_0540	Les Bagnoles	ISB15_621_St994_Pr41_2	MiddleNeolithic	La Roberte	St994	cereal	Triticum aestivum/durum/turgidum		16.6114	8.628	-22.6207
AGRI_C_0541	Les Bagnoles	ISB15_621_St994_Pr41_2	MiddleNeolithic	La Roberte	St994	cereal	Triticum aestivum/durum/turgidum		16.2337	10.4042	-22.2575
AGRI_C_0542	Les Bagnoles	ISBA15_617_St900_Pr72	MiddleNeolithic	Chassey	St990	cereal	Triticum aestivum/durum/turgidum		17.2038	6.04199	-23.1875	3.428	2.381	2.189	0.694574
AGRI_C_0543	Les Bagnoles	ISBA15_616_St900_Pr71	MiddleNeolithic	Chassey	St990	cereal	Triticum aestivum/durum/turgidum		17.717	7.5559	-23.6801	3.706	2.114	2.105	0.570426
AGRI_C_0544	Les Bagnoles	ISBA15_615_St900_Pr70	MiddleNeolithic	Chassey	St990	cereal	Hordeum vulgare var. Nudum		17.4275	6.76703	-23.4023	3.877	2.037	1.57	0.525406
AGRI_C_0545	Les Bagnoles	ISBA15_615_St900_Pr70	MiddleNeolithic	Chassey	St990	cereal	Hordeum vulgare var. Nudum		16.3473	7.54194	-22.3643
AGRI_C_0546	Les Bagnoles	ISBA15_615_St900_Pr70	MiddleNeolithic	Chassey	St990	cereal	Hordeum vulgare var. Nudum		15.9486	8.86736	-21.9807	3.34	1.827	1.1	0.547006
AGRI_C_0547	Les Bagnoles	ISBA15_619_St990_Pr74	MiddleNeolithic	Chassey	St990	cereal	Hordeum vulgare var. Nudum		18.3145	7.19787	-24.253	3.829	2.417	1.44	0.631235
AGRI_C_0548	Les Bagnoles	ISBA15_619_St990_Pr74	MiddleNeolithic	Chassey	St990	cereal	Hordeum vulgare var. Nudum		16.8288	9.27925	-22.8273	4.256	2.503	2.256	0.588111
AGRI_C_0549	Les Bagnoles	ISBA15_619_St990_Pr74	MiddleNeolithic	Chassey	St990	cereal	Hordeum vulgare var. Nudum		16.7706	7.71846	-22.7713	3.399	2.49	2.007	0.732568
AGRI_C_0550	Les Bagnoles	ISBA15_617_St900_Pr72	MiddleNeolithic	Chassey	St990	cereal	Hordeum vulgare var. Nudum		18.0289	8.65294	-23.9792	3.754	2.041	1.624	0.543687
AGRI_C_0551	Les Bagnoles	ISBA15_617_St900_Pr72	MiddleNeolithic	Chassey	St990	cereal	Hordeum vulgare var. Nudum		17.26	9.36501	-23.2415
AGRI_C_0552	Les Bagnoles	ISBA15_617_St900_Pr72	MiddleNeolithic	Chassey	St990	cereal	Hordeum vulgare var. Nudum		17.4434	8.95313	-23.4175
AGRI_C_0553	Les Bagnoles	ISBA14_425_St250_N_Pr29	MiddleNeolithic	Chassey	St250	cereal	Triticum aestivum/durum/turgidum		17.9211	5.52837	-23.849	2.47	2.002	1.684	0.810526
AGRI_C_0554	Les Bagnoles	ISBA14_425_St250_N_Pr29	MiddleNeolithic	Chassey	St250	cereal	Triticum aestivum/durum/turgidum		14.6579	6.26738	-20.7097
AGRI_C_0555	Les Bagnoles	ISBA14_425_St250_N_Pr29	MiddleNeolithic	Chassey	St250	cereal	Triticum aestivum/durum/turgidum		15.5464	6.02802	-21.5665	3.147	1.907	2.017	0.605974
AGRI_C_0556	Les Bagnoles	ISBA14_425_St250_N_Pr29	MiddleNeolithic	Chassey	St250	cereal	Triticum aestivum/durum/turgidum		15.2086	8.64795	-21.2409	2.957	1.827	1.621	0.617856
AGRI_C_0557	Les Bagnoles	ISBA14_425_St250_N_Pr29	MiddleNeolithic	Chassey	St250	cereal	Triticum aestivum/durum/turgidum		15.9987	6.85978	-22.002	3.237	2.456	1.752	0.758727
AGRI_C_0558	Les Bagnoles	ISBA14_399_St250_N_Pr40	MiddleNeolithic	Chassey	St250	cereal	Triticum aestivum/durum/turgidum		20.5681	5.84651	-26.3808	3.175	1.462	1.528	0.460472
AGRI_C_0559	Les Bagnoles	ISBA14_399_St250_N_Pr40	MiddleNeolithic	Chassey	St250	cereal	Triticum aestivum/durum/turgidum		16.1256	4.46325	-22.1241	3.271	2.608	2.244	0.79731
AGRI_C_0560	Les Bagnoles	ISBA14_410_St250_N_Pr41	MiddleNeolithic	Chassey	St250	cereal	Triticum aestivum/durum/turgidum		16.6016	6.33918	-22.5821	3.162	2.244	2.089	0.709677
AGRI_C_0561	Les Bagnoles	ISBA14_418_St250_N_Pr32	MiddleNeolithic	Chassey	St250	cereal	Hordeum vulgare var. Nudum		17.8043	9.63429	-23.7371	2.624	1.665	1.365	0.634527
AGRI_C_0562	Les Bagnoles	ISBA14_418_St250_N_Pr32	MiddleNeolithic	Chassey	St250	cereal	Hordeum vulgare var. Nudum		16.1732	8.5203	-22.1699	3.36	2.123	1.469	0.631845
AGRI_C_0563	Les Bagnoles	ISBA14_418_St250_N_Pr32	MiddleNeolithic	Chassey	St250	cereal	Hordeum vulgare var. Nudum		15.8285	5.57924	-21.8382
AGRI_C_0564	Les Bagnoles	ISBA14_417_St250_N_Pr34	MiddleNeolithic	Chassey	St250	cereal	Hordeum vulgare var. Nudum		17.8478	6.60048	-23.7788	2.914	2.228	1.654	0.764585
AGRI_C_0565	Les Bagnoles	ISBA14_399_St250_N_Pr40	MiddleNeolithic	Chassey	St250	cereal	Hordeum vulgare var. Nudum		17.8393	10.7273	-23.7706	4.414	3.203	2.171	0.725646
AGRI_C_0566	Les Bagnoles	ISBA14_399_St250_N_Pr40	MiddleNeolithic	Chassey	St250	cereal	Hordeum vulgare var. Nudum		17.3282	8.15029	-23.2801	3.286	2.317	1.33	0.705113
AGRI_C_0567	Les Bagnoles	ISBA14_419_St250_N_Pr33	MiddleNeolithic	Chassey	St250	cereal	Hordeum vulgare var. Nudum		18.3776	9.97836	-24.2866
AGRI_C_0568	Les Bagnoles	ISBA14_422_St250_N_Pr24	MiddleNeolithic	Chassey	St250	cereal	Hordeum vulgare var. Nudum		13.0757	6.68625	-19.1802
AGRI_C_0569	Pou Nou-2	13_E3_NIIb_sectcentral	MiddleNeolithic	Postcardial	E3	cereal	Triticum aestivum/durum/turgidum	x	14.6361	10.3434	-20.7056	3.606	1.932	1.699	0.535774
AGRI_C_0570	Pou Nou-2	13_E3_NIIb_sectcentral	MiddleNeolithic	Postcardial	E3	cereal	Triticum aestivum/durum/turgidum		13.8218	7.51501	-19.919	3.111	1.748	1.904	0.561877
AGRI_C_0571	Pou Nou-2	13_E3_NIIb_sectcentral	MiddleNeolithic	Postcardial	E3	cereal	Triticum aestivum/durum/turgidum		14.5107	9.52658	-20.5845	2.933	1.664	1.621	0.567337
AGRI_C_0572	Pou Nou-2	13_E3_NIIb_sectcentral	MiddleNeolithic	Postcardial	E3	cereal	Triticum aestivum/durum/turgidum		14.5268	9.55346	-20.6	2.79	1.588	1.612	0.569176
AGRI_C_0573	Pou Nou-2	13_E3_NIIb_sectcentral	MiddleNeolithic	Postcardial	E3	cereal	Triticum aestivum/durum/turgidum		14.8361	8.1978	-20.8985	3.376	1.793	1.542	0.531102
AGRI_C_0574	Pou Nou-2	13_E3_NIIb_sectcentral	MiddleNeolithic	Postcardial	E3	cereal	Triticum aestivum/durum/turgidum		14.6482	12.2789	-20.7172	3.431	2.039	1.668	0.594287
AGRI_C_0575	Pou Nou-2	13_E3_NIIb_sectcentral	MiddleNeolithic	Postcardial	E3	cereal	Triticum aestivum/durum/turgidum		15.1244	10.3261	-21.1767	2.984	1.729	1.845	0.579424
AGRI_C_0576	Pou Nou-2	13_E3_NIIb_sectcentral	MiddleNeolithic	Postcardial	E3	cereal	Triticum aestivum/durum/turgidum		14.8561	11.6303	-20.9179	3.23	1.915	1.742	0.592879
AGRI_C_0577	Pou Nou-2	13_E3_NIIb_sectcentral	MiddleNeolithic	Postcardial	E3	cereal	Triticum aestivum/durum/turgidum		15.2037	8.56798	-21.2531	2.975	1.566	1.521	0.526387
AGRI_C_0578	Pou Nou-2	13_E3_NIIb_sectcentral	MiddleNeolithic	Postcardial	E3	cereal	Triticum aestivum/durum/turgidum		14.8625	7.70456	-20.924	3.194	1.916	1.761	0.599875
AGRI_C_0579	Pou Nou-2	13_E3_NIIb_sectcentral	MiddleNeolithic	Postcardial	E3	cereal	Hordeum vulgare var. Nudum		15.891	7.75701	-21.9152	2.545	1.757	1.35	0.690373
AGRI_C_0580	Pou Nou-2	13_E3_NIIb_sectcentral	MiddleNeolithic	Postcardial	E3	cereal	Hordeum vulgare var. Nudum		17.0128	5.15665	-22.9941	3.089	2.164	1.649	0.70055
AGRI_C_0581	Pou Nou-2	13_E3_NIIb_sectcentral	MiddleNeolithic	Postcardial	E3	cereal	Hordeum vulgare var. Nudum		16.911	6.45279	-22.8963	2.556	1.59	1.253	0.622066
AGRI_C_0582	Pou Nou-2	13_E3_NIIb_sectcentral	MiddleNeolithic	Postcardial	E3	cereal	Hordeum vulgare var. Nudum		16.2339	5.90609	-22.2453
AGRI_C_0583	Pou Nou-2	13_E3_NIIb_sectcentral	MiddleNeolithic	Postcardial	E3	cereal	Hordeum vulgare var. Nudum		16.7986	6.40841	-22.7883	2.798	2.131	1.359	0.761615
AGRI_C_0584	Pou Nou-2	07_E3_NIIb_mescereal	MiddleNeolithic	Postcardial	E3	cereal	Hordeum vulgare var. Nudum		16.5072	7.4998	-22.5081	2.847	1.955	1.332	0.686688
AGRI_C_0585	Pou Nou-2	07_E3_NIIb_mescereal	MiddleNeolithic	Postcardial	E3	cereal	Hordeum vulgare var. Nudum		15.8381	5.06385	-21.8643
AGRI_C_0586	Pou Nou-2	07_E3_NIIb_mescereal	MiddleNeolithic	Postcardial	E3	cereal	Hordeum vulgare var. Nudum		17.4711	5.89298	-23.4342	2.726	1.887	1.447	0.692223
AGRI_C_1168	Les Bagnoles	ISB15_512_St449_Pr10	MiddleNeolithic	La Roberte	St449	cereal	Triticum aestivum/durum/turgidum	x	17.7007	7.64465	-23.6704	4.685	2.848	2.575	0.607898
AGRI_C_1169	Les Bagnoles	ISB15_512_St449_Pr10	MiddleNeolithic	La Roberte	St449	cereal	Triticum aestivum/durum/turgidum		15.8785	5.65413	-21.9192	3.948	2.895	2.832	0.733283
AGRI_C_1170	Les Bagnoles	ISB15_512_St449_Pr10	MiddleNeolithic	La Roberte	St449	cereal	Triticum aestivum/durum/turgidum		16.7077	6.47595	-22.7169	4.426	2.738	2.174	0.618617
AGRI_C_1171	Les Bagnoles	ISB15_512_St449_Pr10	MiddleNeolithic	La Roberte	St449	cereal	Triticum aestivum/durum/turgidum		16.6526	5.69648	-22.6639	4.476	2.575	2.174	0.57529
AGRI_C_1172	Les Bagnoles	ISB15_512_St449_Pr10	MiddleNeolithic	La Roberte	St449	cereal	Triticum aestivum/durum/turgidum		16.8179	5.2649	-22.8228	4.598	2.571	2.056	0.559156
AGRI_C_1173	Les Bagnoles	ISB15_512_St449_Pr10	MiddleNeolithic	La Roberte	St449	cereal	Triticum aestivum/durum/turgidum		16.7702	5.02995	-22.777	4.028	2.468	2.233	0.612711
AGRI_C_1174	Les Bagnoles	ISB15_512_St449_Pr10	MiddleNeolithic	La Roberte	St449	cereal	Triticum aestivum/durum/turgidum		16.6176	6.60099	-22.6303	3.58	2.88	2.445	0.804469
AGRI_C_1175	Les Bagnoles	ISB15_512_St449_Pr10	MiddleNeolithic	La Roberte	St449	cereal	Triticum aestivum/durum/turgidum		17.7718	6.00202	-23.7387	4.607	2.495	2.237	0.541567
AGRI_C_1176	Les Bagnoles	ISB15_512_St449_Pr10	MiddleNeolithic	La Roberte	St449	cereal	Triticum aestivum/durum/turgidum		15.6574	5.49077	-21.7063	4.223	2.754	2.46	0.652143
AGRI_C_1177	Les Bagnoles	ISB15_512_St449_Pr10	MiddleNeolithic	La Roberte	St449	cereal	Triticum aestivum/durum/turgidum		16.6452	4.86659	-22.6568	4.298	3.186	2.696	0.741275
AGRI_C_1178	Les Bagnoles	ISB15_512_St449_Pr10	MiddleNeolithic	La Roberte	St449	cereal	Triticum cf. monococcum		16.855	6.43965	-22.8585	4.512	1.622	1.7	0.359486
AGRI_C_1179	Les Bagnoles	ISB15_512_St449_Pr10	MiddleNeolithic	La Roberte	St449	cereal	Triticum cf. monococcum		18.6743	5.02491	-24.6036	3.951	1.642	1.725	0.415591
AGRI_C_1180	Les Bagnoles	ISB15_512_St449_Pr10	MiddleNeolithic	La Roberte	St449	cereal	Triticum cf. monococcum		15.8986	5.68438	-21.9386	3.853	1.352	1.619	0.350895
AGRI_C_1181	Les Bagnoles	ISB15_512_St449_Pr10	MiddleNeolithic	La Roberte	St449	cereal	Triticum cf. monococcum		16.0542	6.00807	-22.0883	3.823	1.57	1.674	0.410672
AGRI_C_1182	Les Bagnoles	ISB15_512_St449_Pr10	MiddleNeolithic	La Roberte	St449	cereal	Triticum cf. monococcum		18.1405	6.84199	-24.0922	4.355	1.128	1.768	0.259013
AGRI_C_1183	Les Bagnoles	ISB15_512_St449_Pr10	MiddleNeolithic	La Roberte	St449	cereal	Triticum cf. monococcum		17.2135	4.76576	-23.2028	4.08	1.616	1.717	0.396078
AGRI_C_1184	Les Bagnoles	ISB15_512_St449_Pr10	MiddleNeolithic	La Roberte	St449	cereal	Triticum cf. monococcum		16.375	5.63497	-22.397	4.159	1.599	1.826	0.384467
AGRI_C_1185	Les Bagnoles	ISB15_512_St449_Pr10	MiddleNeolithic	La Roberte	St449	cereal	Triticum cf. monococcum		17.0427	7.30584	-23.0388	4.072	1.031	1.969	0.253193
AGRI_C_1186	Les Bagnoles	ISB15_512_St449_Pr10	MiddleNeolithic	La Roberte	St449	cereal	Triticum cf. monococcum		17.4883	4.60139	-24.3021	4.445	1.547	1.596	0.348031
AGRI_C_1187	Les Bagnoles	ISB15_512_St449_Pr10	MiddleNeolithic	La Roberte	St449	cereal	Triticum cf. monococcum		16.3701	6.20067	-23.1376	3.701	1.857	1.705	0.501756
AGRI_C_1188	Les Bagnoles	ISB15_512_St449_Pr10	MiddleNeolithic	La Roberte	St449	cereal	Triticum cf. dicoccum		16.3447	5.40405	-23.1111	3.751	1.659	1.671	0.442282
AGRI_C_1189	Les Bagnoles	ISB15_512_St449_Pr10	MiddleNeolithic	La Roberte	St449	cereal	Triticum cf. dicoccum		16.6678	5.09751	-23.4473	4.53	2.34	2.087	0.516556
AGRI_C_1190	Les Bagnoles	ISB15_512_St449_Pr10	MiddleNeolithic	La Roberte	St449	cereal	Triticum cf. dicoccum		15.2896	3.99032	-22.015	4.172	2.449	1.966	0.587009
AGRI_C_1191	Les Bagnoles	ISB15_512_St449_Pr10	MiddleNeolithic	La Roberte	St449	cereal	Triticum cf. dicoccum		15.8468	5.35565	-22.5936	4.288	2.139	1.829	0.498834
AGRI_C_1192	Les Bagnoles	ISB15_512_St449_Pr10	MiddleNeolithic	La Roberte	St449	cereal	Triticum cf. dicoccum		14.9204	5.77312	-21.6319	4.373	2.311	1.814	0.52847
AGRI_C_1193	Les Bagnoles	ISB15_512_St449_Pr10	MiddleNeolithic	La Roberte	St449	cereal	Triticum cf. dicoccum		16.2712	7.2766	-23.0347	3.481	1.86	1.964	0.534329
AGRI_C_1194	Les Bagnoles	ISB15_512_St449_Pr10	MiddleNeolithic	La Roberte	St449	cereal	Triticum cf. dicoccum		15.94	5.54321	-22.6904	3.727	2.153	1.8	0.577676
AGRI_C_1195	Les Bagnoles	ISB15_512_St449_Pr10	MiddleNeolithic	La Roberte	St449	cereal	Hordeum vulgare var. Nudum		18.002	6.7946	-24.8379	3.555	1.86	1.312	0.523207
AGRI_C_1196	Les Bagnoles	ISB15_512_St449_Pr10	MiddleNeolithic	La Roberte	St449	cereal	Hordeum vulgare var. Nudum		17.4668	5.95866	-24.2796	2.813	2.296	1.705	0.81621
AGRI_C_1197	Les Bagnoles	ISB15_512_St449_Pr10	MiddleNeolithic	La Roberte	St449	cereal	Hordeum vulgare var. Nudum		16.9447	7.76364	-23.7356	3.694	1.944	1.445	0.526259
AGRI_C_1198	Les Bagnoles	ISB15_512_St449_Pr10	MiddleNeolithic	La Roberte	St449	cereal	Hordeum vulgare var. Nudum		17.2547	10.4469	-24.0586	3.455	1.982	1.348	0.573661
AGRI_C_1199	Les Bagnoles	ISB15_512_St449_Pr10	MiddleNeolithic	La Roberte	St449	cereal	Hordeum vulgare var. Nudum		17.3339	7.11727	-24.1411	3.35	2.122	1.252	0.633433
AGRI_C_1200	Les Bagnoles	ISB15_512_St449_Pr10	MiddleNeolithic	La Roberte	St449	cereal	Hordeum vulgare var. Nudum		16.7167	8.84663	-23.4983	5.315	3.256	2.766	0.612606
AGRI_C_1201	Les Bagnoles	ISB15_512_St449_Pr10	MiddleNeolithic	La Roberte	St449	cereal	Hordeum vulgare var. Nudum		17.9122	7.22214	-24.7442	4.756	2.397	1.74	0.503995
AGRI_C_1202	Les Bagnoles	ISB15_512_St449_Pr10	MiddleNeolithic	La Roberte	St449	cereal	Hordeum vulgare var. Nudum		17.6944	5.8074	-24.517	3.605	2.954	1.969	0.819417
AGRI_C_1203	Les Bagnoles	ISB15_512_St449_Pr10	MiddleNeolithic	La Roberte	St449	cereal	Hordeum vulgare var. Nudum		16.2271	9.50711	-22.9889	4.738	2.07	1.608	0.436893
AGRI_C_1204	Les Bagnoles	ISB15_512_St449_Pr10	MiddleNeolithic	La Roberte	St449	cereal	Hordeum vulgare var. Nudum		16.1869	6.87224	-22.9471
